# Supplementary material for: Post-Hypoxic Cells Promote Metastatic Recurrence after Chemotherapy Treatment in TNBC
Source: Cancers (Basel). 2021 Nov 2;13(21):5509. doi: 10.3390/cancers13215509 (PMC8583122; doi:10.3390/cancers13215509)
Supplement: Supplementary file 1 [file cancers-13-05509-s001.zip]

Archive with 1 entries (1 files):
- cancers-1412062-supplementary.pdf
